# Supplementary material for: Novel repertoire of tau biosensors to monitor pathological tau transformation and seeding activity in living cells
Source: eLife. 2023 Mar 14;12:e78360. doi: 10.7554/eLife.78360 (PMC10014071; doi:10.7554/eLife.78360)
Supplement: Figure 1—source data 1. [file elife-78360-fig1-data1.zip]

Archive with 7 entries (6 files):
- Fig1-Source_data_1/
- Fig1-Source_data_1/Fig1E-0001342_01_700.TIF
- __MACOSX/Fig1-Source_data_1/._Fig1E-0001342_01_700.TIF
- Fig1-Source_data_1/Fig1E-0001342_01_800.TIF
- __MACOSX/Fig1-Source_data_1/._Fig1E-0001342_01_800.TIF
- Fig1-Source_data_1/Fig1E-source_data.pdf
- __MACOSX/Fig1-Source_data_1/._Fig1E-source_data.pdf
