# Supplementary material for: Novel repertoire of tau biosensors to monitor pathological tau transformation and seeding activity in living cells
Source: eLife. 2023 Mar 14;12:e78360. doi: 10.7554/eLife.78360 (PMC10014071; doi:10.7554/eLife.78360)
Supplement: Figure 2—source data 2. [file elife-78360-fig2-data2.zip]

Archive with 9 entries (8 files):
- Fig2-Source_data_2/
- Fig2-Source_data_2/Fig2E-source_data.pdf
- __MACOSX/Fig2-Source_data_2/._Fig2E-source_data.pdf
- Fig2-Source_data_2/.DS_Store
- __MACOSX/Fig2-Source_data_2/._.DS_Store
- Fig2-Source_data_2/Fig2E-0001342_01_700.TIF
- __MACOSX/Fig2-Source_data_2/._Fig2E-0001342_01_700.TIF
- Fig2-Source_data_2/Fig2E-0001342_01_800.TIF
- __MACOSX/Fig2-Source_data_2/._Fig2E-0001342_01_800.TIF
