# Supplementary material for: Novel repertoire of tau biosensors to monitor pathological tau transformation and seeding activity in living cells
Source: eLife. 2023 Mar 14;12:e78360. doi: 10.7554/eLife.78360 (PMC10014071; doi:10.7554/eLife.78360)
Supplement: Figure 2—source data 3. [file elife-78360-fig2-data3.zip]

Archive with 5 entries (4 files):
- Fig2-Source_data_3/
- Fig2-Source_data_3/Fig2K-Copyof800.TIF
- __MACOSX/Fig2-Source_data_3/._Fig2K-Copyof800.TIF
- Fig2-Source_data_3/Fig2K_source_data.pdf
- __MACOSX/Fig2-Source_data_3/._Fig2K_source_data.pdf
