# Supplementary material for: Novel repertoire of tau biosensors to monitor pathological tau transformation and seeding activity in living cells
Source: eLife. 2023 Mar 14;12:e78360. doi: 10.7554/eLife.78360 (PMC10014071; doi:10.7554/eLife.78360)
Supplement: Figure 2—source data 5. [file elife-78360-fig2-data5.zip]

Archive with 7 entries (6 files):
- Fig2-Source_data_5/
- Fig2-Source_data_5/Fig2M-source_data.pdf
- __MACOSX/Fig2-Source_data_5/._Fig2M-source_data.pdf
- Fig2-Source_data_5/Fig2M-700-800.png
- __MACOSX/Fig2-Source_data_5/._Fig2M-700-800.png
- Fig2-Source_data_5/Fig2M-800.png
- __MACOSX/Fig2-Source_data_5/._Fig2M-800.png
