# Supplementary material for: Novel repertoire of tau biosensors to monitor pathological tau transformation and seeding activity in living cells
Source: eLife. 2023 Mar 14;12:e78360. doi: 10.7554/eLife.78360 (PMC10014071; doi:10.7554/eLife.78360)
Supplement: Figure 4—source data 2. [file elife-78360-fig4-data2.zip]

Archive with 7 entries (6 files):
- Fig4-Source_data-2/
- Fig4-Source_data-2/Fig4B_800.TIF
- __MACOSX/Fig4-Source_data-2/._Fig4B_800.TIF
- Fig4-Source_data-2/Fig4B-source_data.pdf
- __MACOSX/Fig4-Source_data-2/._Fig4B-source_data.pdf
- Fig4-Source_data-2/Fig4B_700.TIF
- __MACOSX/Fig4-Source_data-2/._Fig4B_700.TIF
